# Supplementary material for: Bionomics and insecticide resistance of Aedes albopictus in Shandong, a high latitude and high-risk dengue transmission area in China
Source: Parasit Vectors. 2020 Jan 9;13:11. doi: 10.1186/s13071-020-3880-2 (PMC6953264; doi:10.1186/s13071-020-3880-2)
Supplement: Supplementary file 1 — Additional file 1: Table S1. Mosquito sampling sites. [file 13071_2020_3880_MOESM1_ESM.xlsx]

## Sheet: Table S1
Additional file 1: Table S1. Mosquito sampling sites.
sampling sites	latitude	longitude
Yanzhou	35°53′79″N	116°84′00″E
Liangshan	35°80′81″N	116°11′48″E
Rencheng	35°33′47″N	116°59′44″E
Sishui	35°67′87″N	117°27′18″E
Zoucheng	35°39′50″N	117°00′39″E
Jiaxiang	35°40′40″N	116°38′05″E
