# Supplementary material for: Bionomics and insecticide resistance of Aedes albopictus in Shandong, a high latitude and high-risk dengue transmission area in China
Source: Parasit Vectors. 2020 Jan 9;13:11. doi: 10.1186/s13071-020-3880-2 (PMC6953264; doi:10.1186/s13071-020-3880-2)
Supplement: Supplementary file 2 — Additional file 2: Table S2. The BI value between 2017 and 2018. [file 13071_2020_3880_MOESM2_ESM.xlsx]

## Sheet: Table S2
Additional file 2: Table S2. The BI value between 2017 and 2018.
2017 (BI)
Study area	Jun	Jul	Aug	Sep	Annual average	F	P
Yanzhou	25	18	35	80	39.5	164.627	< 0.001
Liangshan	51	32	28	39	37.5
Rencheng	61	64	75	10	52.5
Sishui	18	16	74	5	28.25
Zoucheng	51	33	82	67	58.25
Jiaxiang	43	68	107.27	4.95	55.81
Monthly average	41.5	38.5	66.88	34.33	45.3
2018 (BI)
Study area	Jun	Jul	Aug	Sep	Annual average	F	P
Yanzhou	17	15	17	8	14.25	61.778	< 0.001
Liangshan	8	8	10	13	9.75
Rencheng	12	30	28	37	26.75
Sishui	2	18	25	39	21
Zoucheng	8	7	9	8	8
Jiaxiang	16.07	16.44	16.26	16.28	16.26
Monthly average	9.4	15.6	17.8	21	15.95
