# Supplementary material for: Bionomics and insecticide resistance of Aedes albopictus in Shandong, a high latitude and high-risk dengue transmission area in China
Source: Parasit Vectors. 2020 Jan 9;13:11. doi: 10.1186/s13071-020-3880-2 (PMC6953264; doi:10.1186/s13071-020-3880-2)
Supplement: Supplementary file 3 — Additional file 3: Table S3. The CI value between 2017 and 2018. [file 13071_2020_3880_MOESM3_ESM.xlsx]

## Sheet: Table S3
Additional file 3: Table S3. The CI value between 2017 and 2018.
2017 (CI)
Study area	Jun	Jul	Aug	Sep	Annual average	F	P
Yanzhou	11.36	11.69	15.22	39.41	19.42	44.276	< 0.001
Liangshan	11.62	11.72	7.57	9.4	10.08
Rencheng	25.74	18.82	30.86	6.17	20.4
Sishui	7.63	2.98	16.26	6.76	8.41
Zoucheng	14.37	12.27	14.49	13.84	13.74
Jiaxiang	16.8	20.24	49.72	9.43	24.05
Monthly average	14.59	12.95	22.35	14.17	16.02
2018 (CI)
Study area	Jun	Jul	Aug	Sep	Annual average	F	P
Yanzhou	17.72	7.94	11.64	5.1	10.6	4.742	0.004
Liangshan	5.48	5.71	13.89	3.25	7.08
Rencheng	7.59	13.76	18.18	16.82	14.09
Sishui	0.51	5.41	8.47	8.39	5.69
Zoucheng	1.58	1.95	1.93	1.82	1.82
Jiaxiang	8.65	12.25	6.94	6	8.46
Monthly average	6.58	11.64	10.82	7.07	7.86
