# Supplementary material for: Bionomics and insecticide resistance of Aedes albopictus in Shandong, a high latitude and high-risk dengue transmission area in China
Source: Parasit Vectors. 2020 Jan 9;13:11. doi: 10.1186/s13071-020-3880-2 (PMC6953264; doi:10.1186/s13071-020-3880-2)
Supplement: Supplementary file 4 — Additional file 4: Table S4. Biting rate of Ae. albopictus females collected per person per hour using the HDN method. [file 13071_2020_3880_MOESM4_ESM.xlsx]

## Sheet: Table S4
Additional file 4: Table S4. Biting rate of Ae. albopictus females collected per person per hour using the HDN method.
2017 (HDN) f/m/h
Study area	Jun	Jul	Aug	Sep	Annual average	χ2	P
Yanzhou	0.4	2.4	3.2	0.6	1.65	23.721	< 0.0001
Liangshan	0	0	2	0	0.5
Rencheng	0	0.5	4	0.75	1.31
Sishui	0.2	1.8	4.2	0.4	1.65
Zoucheng	0	0.67	5.67	0	1.58
Jiaxiang	0	3.11	17.33	0	5.11
Monthly average	0.1	1.41	6.07	0.29	1.97
2018 (HDN) f/m/h
Study area	Jun	Jul	Aug	Sep	Annual average	χ2	P
Yanzhou	1.5	1.67	1.5	0.33	1.25	5.466	0.141
Liangshan	0	0	0	0	0
Rencheng	0	0.25	0.5	0.75	0.38
Sishui	0.22	1.56	2.5	0.5	1.19
Zoucheng	0	0	0.5	0	0.13
Jiaxiang	0.15	0.36	1.11	0.78	0.6
Monthly average	0.34	0.69	1	0.32	0.59
