# Supplementary material for: Bionomics and insecticide resistance of Aedes albopictus in Shandong, a high latitude and high-risk dengue transmission area in China
Source: Parasit Vectors. 2020 Jan 9;13:11. doi: 10.1186/s13071-020-3880-2 (PMC6953264; doi:10.1186/s13071-020-3880-2)
Supplement: Supplementary file 5 — Additional file 5: Table S5. Genotypes at codons 1532 and 1534 in Ae. albopictus. [file 13071_2020_3880_MOESM5_ESM.xlsx]

## Sheet: Table S5
Additional file 5: Table S5. Genotypes at codons 1532 and 1534 in Ae. albopictus.
Phenotype	N	genotypes(1532+1534)
		I/I+F/F	I/I+F/L	I/I+F/S	I/I+S/S	I/I+L/S	I/I+L/L	I/T+F/F	I/T+F/L	I/T+F/S
S	42	25	15	2	0	0	0	0	0	0
R	60	28	9	1	4	1	4	3	8	2
total	102	53	24	3	4	1	4	3	8	2
